# Supplementary material for: Unraveling carbonate fault dynamics, from friction to decarbonation, through the 1959 Mw 7.2 earthquake in Montana
Source: Sci Rep. 2025 Mar 13;15:8625. doi: 10.1038/s41598-025-89071-4 (PMC11903962; doi:10.1038/s41598-025-89071-4)
Supplement: Supplementary file 2 — Supplementary Information 2. [file 41598_2025_89071_MOESM2_ESM.xlsx]

## Sheet: for publication
Table S1. Percentage of minerals based on X-ray diffraction, intrinsic magnetic properties and respective mineral contributions to magnetic susceptibility
zone	slab 1 (mirror)	slab 2	slab 3	Intrinsic K	Source
sample	HL011S1C56	HL011	HL011S2C65	in 10-6 [SI]
Mineral % in vol.
Calcite	36.8109	36.977	14.3619	-12.09	(78)
Quartz	39.016	33.2793	13.5995	-13.4	(79)
Dolomite	7.05883	16.6034	68.99	-12.0025	(77)
Kaolinite	7.03238	3.74028	9.64652e-06	-14	(77)
Goethite	5.37567	9.39997	2.46073	2989	(80)
Hematite	4.70624	0	0.587794	2104	(80)
Respective contributions to K calculated using Siegesmund et al. (1995) method
Calcite	-4.45043	-4.47052	-1.73636
Quartz	-5.22815	-4.45943	-1.82234
Dolomite	-0.847234	-1.99282	-8.2805
Kaolinite	-0.984533	-0.523639	-1.35051e-06
Goethite	160.679	280.965	73.5513
Hematite	99.0194	0	12.3672
total	248.188	269.519	74.0792
Respective contributions to K
Calcite	-1.79317	-1.6587	-2.34392
Quartz	-2.10653	-1.65459	-2.45998
Dolomite	-0.341368	-0.7394	-11.1779
Kaolinite	-0.396689	-0.194287	-1.82306e-06
Goethite	64.7408	104.247	99.2873
Hematite	39.897	0	16.6945
total	100	100	100

## Sheet: raw data
zone	layer 2	layer 1	mirror (Hem)	%	instrinsic K	instrinsic K	specific contribution	baked 600ºC
sample	HL011	HL011S2C65	HL011S1C56		in SI	in 10^-6 SI	in 10^-6 SI	HL008
Method	WPPF	WPPF	WPPF					WPPF
Calcite, syn(%)	36.977	14.3619	36.8109	14.3619	-1.25e-05	-12.5	-1.79524	3
Quartz(%)	33.2793	13.5995	39.016	13.5995	-1.47e-05	-14.7	-1.99913	32
Dolomite(%)	16.6034	68.99	7.05883	68.99	-1.25e-05	-12.5	-8.62375	29
Goethite(%)	9.39997	2.46073	5.37567	2.46073	0.0001	100	2.46073	22.4
Kaolinite(%)	3.74028	9.64652e-06	7.03238	9.64652e-06	-1.2e-05	-12	-1.15758e-06	13.7
Hematite HP, iron(III) oxide(%)	0	0.587794	4.70624	0.587794	0.00055	550	3.23287	0
TOTAL	100	100	100				-6.72453	100.1
