# Supplementary material for: Unraveling carbonate fault dynamics, from friction to decarbonation, through the 1959 Mw 7.2 earthquake in Montana
Source: Sci Rep. 2025 Mar 13;15:8625. doi: 10.1038/s41598-025-89071-4 (PMC11903962; doi:10.1038/s41598-025-89071-4)
Supplement: Supplementary file 3 — Supplementary Information 3. [file 41598_2025_89071_MOESM3_ESM.xlsx]

## Sheet: EFerre2023 (set 1)
Table S2. Rock-Eval parameters measured in samples from the Hebgen Lake Fault carbonate fault mirror A1.
Sample	Distance to fault mirror (in mm)	Qty(mg)	S1(mg/g)	S2(mg/g)	S3(mg/g)	TpkS2(°C)	Tmax(°C)	TOC(%)	S3CO(mg/g)	S3'CO(mg/g)	S3'(mg/g)	S4CO(mg/g)	S4CO2(mg/g)	HI	OI	PI	PC(%)	RC(%)	MINC(%)
HL003-1	1.5	20.83	1.71	0.5	1.93	386	346	0.32	0.09	0.3	5.1	0.23	2.12	156	603	0.77	0.25	0.07	11.89
HL003-2	4.5	22.78	2.62	0.66	1.55	387	347	0.37	0.06	0.3	4.1	0.21	1.49	178	419	0.8	0.32	0.05	11.84
HL003-3	7.5	20.81	3.74	1.05	2.76	385	345	0.52	0.1	0.2	4.3	0.26	1.17	202	531	0.78	0.48	0.04	11.73
HL003-4	10.5	19.98	3.48	0.73	2.37	388	348	0.47	0.1	0.2	4.3	0.16	1.54	155	504	0.83	0.42	0.05	11.81
HL003-5	13.5	21.03	0.3	0.18	0.39	459	419	0.1	0.06	0.1	3.7	0.22	0.95	180	390	0.63	0.06	0.04	11.71
Standard: IFP160000		56.22	0.2	12.43	0.72	456	416	3.18	0.21	0.5	6	9.16	62.43	391	23	0.02	1.09	2.09	3.11
		53.28	0.2	12.85	0.69	454	414	3.21	0.22	0.5	5.9	9.05	62.31	400	21	0.02	1.12	2.09	3.08
		51.18	0.21	12.62	0.73	455	415	3.16	0.2	0.6	6.3	8.9	61.16	399	23	0.02	1.11	2.05	3.15
reference values			0.14	12.43	0.79	455	416	3.28									1.09	2.19	3.26
